# Supplementary material for: Circulating Levels of SMPDL3B Define Metabolic Endophenotypes and Subclinical Kidney Alterations in Myalgic Encephalomyelitis
Source: Int J Mol Sci. 2025 Sep 12;26(18):8882. doi: 10.3390/ijms26188882 (PMC12470165; doi:10.3390/ijms26188882)
Supplement: Supplementary file 1 [file ijms-26-08882-s001.zip]

Archive with 1 entries (1 files):
- ijms-3802051-SI.pdf
